# Supplementary material for: Small Extracellular Vesicles from Head and Neck Squamous Cell Carcinoma Cells Carry a Proteomic Signature for Tumor Hypoxia
Source: Cancers (Basel). 2021 Aug 19;13(16):4176. doi: 10.3390/cancers13164176 (PMC8393921; doi:10.3390/cancers13164176)
Supplement: Supplementary file 1 [file cancers-13-04176-s001.zip]

Archive with 1 entries (1 files):
- cancers-1345395-supplementary.pdf
